# Supplementary material for: Stay with your community: Bridges between clusters trigger expansion of COVID-19
Source: PLoS One. 2020 Dec 3;15(12):e0242766. doi: 10.1371/journal.pone.0242766 (PMC7714156; doi:10.1371/journal.pone.0242766)
Supplement: S1 File — (XLSX) [file pone.0242766.s001.xlsx]

## Sheet: S1 Table
S1 Table. The results of SFN-SSC (Algorithm 3) for N = 1000, K = 1, pactive = 0.5. Left: the peak number of infection cases per week for 100 weeks (left). Right: and the average timing, i.e., the average number of weeks after the beginning of the simulated spreading, of all infection cases (denser red color of cells indicates the cells in denser red color show the larger values in each column).
	The peak of the number of infection cases per week					(standard deviation for 10 cycles)						The average timing of infection					(standard deviation for 10 cycles)
	m0= 1	2	4	6	8	1	2	4	6	8		m0= 1	2	4	6	8	1	2	4	6	8
W=20	31.5556	162.143	229.556	274	277.333	7.64651	26.3516	31.0952	32.9545	65.6523		11.0233	11.6527	7.15268	6.52572	6.70892	3.25248	2.90595	1.41332	1.84214	1.56386
19	32.1111	153.9	225.8	291.6	257.444	13.6418	19.7659	16.2714	30.9458	59.8983		7.55462	11.1139	7.53039	5.83935	5.5739	3.77853	1.92339	1.97083	0.944253	0.979945
18	20.375	150.333	208.1	286.333	242.5	5.4758	22.7743	19.2429	23.4923	40.0905		9.34219	11.1455	6.77934	5.67518	8.04075	4.75737	1.6338	0.983983	0.365257	3.14913
17	19.125	143.625	233.333	250.125	171.8	10.1789	20.5057	32.8803	30.0518	34.3302		9.53649	11.4788	7.05649	5.76567	8.81385	6.30048	2.13687	1.34047	0.7079	1.88026
16	19.6	156.25	227.111	241.375	34.6667	8.36899	19.0902	26.2359	39.0382	9.80929		4.33539	11.6889	7.4251	6.30649	34.758	2.61124	1.8577	1.08118	0.95164	9.92474
15	22	139.111	223.667	256.111	22.5556	8.52447	12.4583	27.2519	41.4205	7.55882		8.7056	12.627	8.31697	6.46931	37.4694	6.99983	2.64496	1.02476	0.908282	12.6398
14	15.8889	137.167	193.5	228.3	22.3	4.55691	12.0335	18.4639	39.4818	7.32189		10.0798	11.5102	9.21723	6.49477	39.2455	3.20818	2.39221	0.812176	0.940205	7.30052
13	17.4	142.25	210.778	164.3	20.4444	6.91665	17.9008	23.7523	28.1924	6.20235		9.26255	12.6975	8.81137	9.59174	41.6548	5.64094	2.48031	2.53901	2.25447	7.10819
12	16.5	133.875	214.222	29	24.7778	5.14782	20.7692	22.4092	5.92814	3.35916		9.7681	13.4644	7.76152	41.1243	34.421	5.36129	2.56289	0.827843	6.40172	7.35367
11	12.1667	130.857	193.778	14.75	20	4.66964	13.0212	24.8586	5.95294	8.34		5.32016	13.2183	8.94739	21.6016	29.7811	1.78301	1.98992	1.57761	12.918	16.5067
10	11.8571	124.4	175.222	15.3333	27.75	3.75798	11.5603	26.927	4.6188	6.92369		5.44752	13.242	8.90343	34.5879	39.4366	4.13285	2.89013	1.14914	11.8078	4.62054
9	10.8	120.5	146.222	14.7	20.7143	3.18748	14.7462	18.5399	4.62709	6.227		7.61723	14.6216	10.6101	25.1954	18.1767	3.13534	2.61502	1.78566	12.2618	11.1668
8	10.3333	106.5	17	12.6667	14.7778	4.26875	12.1963	5.14242	3.43188	4.58931		6.72954	15.2836	37.1282	22.0809	3.11962	4.584	1.33664	10.6241	10.3118	2.80647
7	7.77778	113.778	9.5	13.6667	7.88889	3.01027	18.4136	1.74642	2.74874	3.07117		5.75092	16.0656	22.1764	18.8003	4.10268	3.7344	2.31764	8.26628	9.51077	0.820543
6	7.22222	83.6667	9.66667	8.2	5.6	2.65739	13.5892	3.49603	2.71293	1.62481		9.37807	19.0646	12.7511	3.73737	4.0406	4.95658	2.52792	9.40083	1.7443	1.48509
5	5.875	71	8.1	4.4	4.77778	1.16592	4.82183	1.7	1.49666	1.68508		8.01233	22.4549	13.8945	7.71296	5.13542	4.54092	4.63002	6.68566	5.18815	2.31688
4	4	5.33333	4.55556	3.88889	5.875	1.69031	1.69967	1.34256	0.87489	2.02716		6.35455	15.0538	2.90341	4.89156	4.6907	3.44696	6.60138	1.23508	1.96303	3.09787
3	3.22222	3.42857	3.55556	3.28571	4.5	1.47406	0.728431	1.70692	0.880631	1.32288		8.06603	11.0937	5.06458	4.37816	6.19524	4.82674	8.08724	1.89673	1.69294	1.58659
2	2.3	2.11111	2.3	2.28571	3.5	0.640312	0.87489	0.640312	1.16058	2		3.3583	4.02083	5.6754	6.99529	6.83117	1.42201	0.69441	3.99546	3.05605	5.33247
1	1.25	0	2	2.66667	4.1	0.433013	0	0.707107	1.49071	1.13578		1.875	2.53125	5.075	4.61667	9.13536	0.73951	1.83046	3.10555	2.63291	5.43957

## Sheet: S2 Table
S2 Table. The results of SFN-SSC (Algorithm 3) for N = 10000, K = 1, pactive = 0.5. Left: the peak number of infection cases per week for 100 weeks (left). Right: and the average timing, i.e., the average number of weeks after the beginning of the simulated spreading, of all infection cases (denser red color of cells indicates the cells in denser red color show the larger values in each column).
	The peak of the number of infection cases per week					(standard deviation for 10 cycles)						The average timing of infection					(standard deviation for 10 cycles)
	m0= 1	2	4	6	8	1	2	4	6	8		m0= 1	2	4	6	8	1	2	4	6	8
W=20	32.5	1281.2	2088	2491.67	2456.62	14.1686	109.965	148.658	170.543	157.134		10.3777	16.5796	12.9009	11.6181	9.27668	5.70089	3.11691	3.68509	3.73267	3.12996
19	35.7778	1204.44	1964.6	2436.12	2353.5	12.0626	45.5146	102.156	175.153	286.575		7.64334	18.0889	10.4819	9.90962	8.52679	4.08206	5.70471	1.52268	2.10247	0.809258
18	31.2222	1206	2078.6	2331.67	1985.22	20.2582	30.996	147.401	142.822	241.911		8.29624	16.1869	11.4303	11.0155	9.25605	5.62155	4.12935	1.20848	2.99855	0.904643
17	27.5	1233.56	2026.75	2304.4	1760.25	27.5	89.1492	87.8191	275.681	461.315		9.48754	17.2242	11.3732	9.05524	13.5906	5.23593	1.71613	1.35458	1.79208	4.47572
16	23.3333	1177.25	1972.29	2361	39.1111	8.02773	49.814	102.187	110.62	8.17101		8.75656	16.4729	12.0107	8.84597	48.2348	4.27377	0.885943	2.12159	0.675914	4.17214
15	23.1111	1242.83	1898.8	2261	25.4444	12.6618	58.2163	95.3381	165.08	5.12317		11.2749	17.8949	11.3854	10.1927	45.6325	8.75272	1.32485	1.43297	0.765906	3.75804
14	18.125	1183.71	1812.1	2092.89	21.8	7.28762	53.8695	133.838	258.529	4.11825		6.56409	16.4671	12.7687	10.2375	43.3767	5.47686	1.40448	3.14738	1.60586	5.11064
13	18.7	1145.44	1882.11	1521.14	23.8889	9.32792	88.3316	170.649	304.146	5.93379		7.36226	18.5461	13.7578	11.4087	43.7892	5.67033	2.30484	3.81038	1.53068	3.5721
12	17.8	1094.62	1809.2	28.7778	22.875	5.56417	33.5594	157.05	7.08328	6.86363		10.9481	17.1246	12.2524	48.6587	40.3823	4.95993	2.20583	1.87996	1.79058	9.75517
11	18.8889	1083.57	1789.67	18.1111	29	9.08533	65.5043	129.725	5.66558	8.18535		14.7774	20.3138	13.5256	34.2615	44.0786	11.4061	1.43192	1.8563	11.9355	6.24337
10	16.1111	1022.9	1671.9	13.8889	21	11.3963	45.5246	140.085	3.17786	6.37181		9.50768	21.0768	12.2653	26.8934	37.388	5.50863	4.41879	1.42317	12.6069	9.24692
9	12.1429	995.714	1439	19.4444	17.5	4.88229	48.7023	173.298	4.27164	4.3589		3.78256	21.3285	13.3548	36.123	16.7764	2.7	1.64055	1.32663	8.16449	6.85323
8	10.5556	947.778	19	19	16.75	3.68514	56.1739	3.39935	4.47214	3.15238		8.67517	24.5223	41.5998	34.3914	3.57143	5.90577	3.11509	6.46598	7.48664	2.05236
7	12.6	871.4	9.66667	12.4	7.88889	9.03549	53.7628	1.94365	3.41174	1.79161		11.9901	23.2875	18.2904	15.3709	3.94643	9.7116	3.2369	8.90437	4.45847	1.25077
6	7.85714	817	8.5	9.9	5.375	5.27605	37.526	2.57876	2.21133	1.65359		9.10361	29.0725	16.1014	2.92929	5.1978	7.01571	4.82855	10.4521	1.41974	1.86148
5	6.88889	689.625	9.7	4.375	4.14286	2.37788	33.9298	2.57099	1.40868	0.989743		12.0126	27.9452	15.7796	4.37143	4.14583	8.71496	1.45494	10.5077	2.16578	1.1666
4	4.2	5.7	5.71429	3.8	4.75	1.8868	1.84662	1.03016	1.72047	0.968246		9.6562	14.6941	3.42857	M	5.64318	8.05186	8.42163	1.97838	1.34955	2.08309
3	3.4	3.7	2.75	4.375	4.55556	1.35647	1.1	0.829156	1.99609	1.57135		7.16402	7.04107	6.19048	5.26299	5.12303	1.64275	3.59192	2.11416	1.95189	1.84274
2	2.375	2.4	2.5	3.375	4.28571	0.484123	1.0198	0.67082	0.856957	0.880631		5.39881	3.27778	5.3619	7.16813	5.62659	1.46755	1.91479	2.88781	2.81896	2.0976
1	1	0	1.375	2.44444	2.875	0	0	0.695971	1.42292	2.08791		3.9375	3.21875	4.17857	6.66071	6.25397	2.12776	1.87682	1.7764	5.40275	4.03852

## Sheet: S3 Table
S3 Table. The results of SFN-SSC (Algorithm 3) for N = 1000, K = 1, pactive = 1.0. Left: the peak number of infection cases per week for 100 weeks (left). Right: and the average timing, i.e., the average number of weeks after the beginning of the simulated spreading, of all infection cases (denser red color of cells indicates the cells in denser red color show the larger values in each column).
	The peak of the number of infection cases per week					(standard deviation for 10 cycles)						The average timing of infection					(standard deviation for 10 cycles)
	m0= 1	2	4	6	8	1	2	4	6	8		m0= 1	2	4	6	8	1	2	4	6	8
W=20	31.5556	184	280.8	273.111	342.556	7.64651	35.7386	68.5198	53.0481	35.8271		11.0233	8.61638	6.69572	5.73447	5.86523	3.25248	2.09678	1.59692	0.503912	2.45733
19	32.1111	188.333	329.625	262.111	305	13.6418	33.2566	43.3097	34.0178	78.0032		7.55462	6.87288	6.03636	5.90782	6.58689	3.77853	0.840315	1.68149	0.628626	2.70652
18	20.375	211.444	294.556	271	289.75	5.4758	34.6574	46.2796	41.438	48.9636		9.34219	8.89623	6.39404	7.85258	5.92456	4.75737	2.06598	1.21016	6.29052	0.906205
17	19.125	205.625	255.3	274.2	178.375	10.1789	37.2523	38.231	54.3908	37.9405		9.53649	9.93015	6.109	7.51481	9.50558	6.30048	2.27843	1.06851	3.07822	3.17356
16	19.6	176	304.111	239.444	43	8.36899	37.0495	41.0134	44.0154	10.7393		4.33539	11.9289	6.44652	5.91671	33.6225	2.61124	5.17313	1.02754	0.670676	9.09423
15	22	193.75	276.778	220.25	30.3	8.52447	23.5359	48.1128	25.6844	15.2319		8.7056	9.09362	6.76516	7.27467	39.9492	6.99983	2.69912	1.47512	1.54629	7.70907
14	15.8889	184.889	282.125	200.5	21.5714	4.55691	36.4461	23.0404	39.5658	6.63017		10.0798	10.1297	9.67761	7.18403	41.2665	3.20818	2.61789	5.25794	0.960524	10.5881
13	17.4	169.3	260.444	183.8	25.125	6.91665	22.352	71.4767	37.1909	5.4872		9.26255	10.1632	7.36986	8.36384	40.829	5.64094	1.76787	2.24208	2.81099	7.02317
12	16.5	160.6	261.111	28.2857	25.3	5.14782	13.1393	56.6597	7.22524	6.72384		9.7681	9.87597	8.1503	41.5675	37.2759	5.36129	2.91427	1.23896	6.4988	12.2034
11	12.1667	143.875	261.111	15.5	25.5	4.66964	14.1372	56.5419	4.15331	7.48665		5.32016	10.291	7.29537	35.8213	33.1827	1.78301	2.05059	3.16164	10.8718	15.5324
10	11.8571	139	208.6	11.625	25.8571	3.75798	12.9422	17.3447	2.11763	6.28896		5.44752	11.7278	8.2191	25.1902	33.8177	4.13285	2.97517	1.92616	12.8544	10.8051
9	10.8	146.444	170.7	16	21.3	3.18748	9.90074	31.2348	5.56776	7.32189		7.61723	11.4163	8.9548	27.1772	13.0195	3.13534	2.54744	1.20428	8.91003	5.09188
8	10.3333	129.778	21.1	16	14.3333	4.26875	19.1878	6.54905	3.60555	5.33333		6.72954	11.4159	38.8412	35.118	2.72083	4.584	0.595814	7.05571	6.64503	1.16165
7	7.77778	133.556	10.9	12.2222	9.5	3.01027	10.6156	3.23883	3.73505	3.23265		5.75092	13.659	18.4204	17.7817	3.3373	3.7344	3.29284	9.90696	8.94717	0.813211
6	7.22222	115.375	9.6	8.8	9.14286	2.65739	16.3855	3.72022	3.31059	2.89968		9.37807	15.8762	19.9673	3.01465	5.06624	4.95658	1.95139	14.8006	1.49386	1.72308
5	5.875	95.5	8	6	9	1.16592	6.76387	2.06155	1	2.34521		8.01233	16.8086	12.6412	4.26154	3.18452	4.54092	2.27441	7.47765	1.38422	1.30966
4	4	6.22222	7.9	4.25	7.625	1.69031	1.22726	2.21133	1.85405	0.484123		6.35455	16.9564	2.04762	5.50794	4.37013	3.44696	8.94667	0.75217	2.15645	1.77538
3	3.22222	4.25	3.9	4.77778	7.375	1.47406	1.19896	1.22066	1.0304	0.484123		8.06603	4.6007	3.9963	4.94886	3.2	4.82674	2.53828	1.90551	1.43846	1.50807
2	2.3	2.75	4.11111	2.875	7.22222	0.640312	0.968246	1.1967	1.05327	0.41574		3.3583	3.04762	2.74107	5.55952	4.33333	1.42201	0.998866	1.12235	2.08012	1.8881
1	1.25	0	3	2.22222	6.33333	0.433013	0	1.24722	1.39665	2.90593		1.875	4.57143	3.19687	4.96296	4.13735	0.73951	2.00764	1.96907	2.67398	2.30339

## Sheet: S4 Table
S4 Table. The results of SFN-SSC (Algorithm 3) for N = 10000, K = 1, pactive = 1.0. Left: the peak number of infection cases per week for 100 weeks (left). Right: and the average timing, i.e., the average number of weeks after the beginning of the simulated spreading, of all infection cases (denser red color of cells indicates the cells in denser red color show the larger values in each column).
	The peak of the number of infection cases per week					(standard deviation for 10 cycles)						The average timing of infection					(standard deviation for 10 cycles)
	m0= 1	2	4	6	8	1	2	4	6	8		m0= 1	2	4	6	8	1	2	4	6	8
W=20	32.5	1508.44	2647.78	2419.7	3363.78	14.1686	60.6834	313.404	181.236	759.751		10.3777	12.9384	9.53477	9.64634	9.3971	5.70089	2.31027	1.79912	2.03918	3.26655
19	35.7778	1440.6	2508.38	2400.44	3073.6	12.0626	158.003	217.543	262.991	514.433		7.64334	13.7774	9.25255	9.46647	8.04841	4.08206	2.21021	0.986488	1.61392	1.91445
18	31.2222	1464.29	2508.12	2498.33	2892.11	20.2582	108.817	249.96	198.387	634.41		8.29624	14.1655	10.0978	9.96476	9.16815	5.62155	1.91448	1.58598	2.41886	2.79307
17	27.5	1394	2426.5	2275.44	2066.44	27.5	114.835	150.245	207.634	328.164		9.48754	12.0483	9.76455	10.3213	9.70573	5.23593	1.1463	1.78571	1.42464	1.72851
16	23.3333	1425.12	2395.11	2318.12	39.5714	8.02773	78.2902	273.08	163.307	12.2458		8.75656	13.7285	10.8783	10.6062	50.395	4.27377	1.71974	1.93583	2.66685	1.01174
15	23.1111	1424.7	2413.62	2199.75	18.8889	12.6618	73.3894	149.646	195.989	3.95655		11.2749	14.8932	8.91834	10.2815	44.4254	8.75272	2.70034	1.0367	1.76191	4.97862
14	18.125	1405.7	2307.33	1869.86	27.25	7.28762	98.896	213.026	254.602	7.49583		6.56409	14.9036	10.3714	11.3098	43.1481	5.47686	2.16557	1.69177	2.70699	12.8772
13	18.7	1348.57	2372.3	1659.5	26.125	9.32792	89.2682	227.04	191.425	6.41166		7.36226	14.6066	10.9668	12.2919	41.7204	5.67033	1.28704	2.35394	1.88758	7.33402
12	17.8	1351.5	2153	28.25	32.8333	5.56417	93.1893	159.892	6.70354	6.25611		10.9481	15.5668	12.2129	48.9195	43.6501	4.95993	1.57758	4.90037	3.33528	6.72506
11	18.8889	1317.2	2169	13.6667	25.7	9.08533	108.771	215.807	2.98142	6.16523		14.7774	16.3087	11.076	27.3746	39.822	11.4061	2.80977	2.13416	14.4668	9.70358
10	16.1111	1239	1904.57	15.2857	28.8889	11.3963	56.1506	135.92	3.88088	3.78431		9.50768	17.0166	11.8181	29.2165	39.2755	5.50863	1.4795	2.24651	9.01573	7.11139
9	12.1429	1246.29	1670.43	17	20.8	4.88229	105.921	248.154	5.22015	3.42929		3.78256	16.4524	11.9419	35.2743	18.2008	2.7	1.66548	1.65874	12.0495	11.3801
8	10.5556	1186.38	20.8	16.4	15.1429	3.68514	67.8619	4.72864	2.90517	5.48839		8.67517	17.0987	42.07	24.9406	2.38889	5.90577	1.74318	7.98099	12.1128	0.769239
7	12.6	1060.75	8.22222	16	11.4286	9.03549	55.6277	2.09644	2.9277	3.06394		11.9901	19.1392	14.4853	15.4975	2.60714	9.7116	2.29137	8.02441	6.35621	0.940853
6	7.85714	974	10.4444	8.85714	8.4	5.27605	41.5042	3.77451	1.6413	2.24499		9.10361	20.6531	16.7641	3.8961	3.4188	7.01571	2.66116	5.04135	2.17514	1.42122
5	6.88889	810.556	9	4.4	8.33333	2.37788	51.3163	3.26599	1.28062	1.33333		12.0126	28.3029	13.1336	5.95397	3.47407	8.71496	6.47395	3.59002	2.11549	1.79018
4	4.2	7.83333	6.33333	4.625	6.5	1.8868	2.40947	1.88562	1.21835	1.28452		9.6562	16.396	3.44643	M	3.61616	8.05186	5.50312	1.78455	0.6386	1.77733
3	3.4	4.22222	3.5	3.33333	7.2	1.35647	1.47406	0.5	0.471405	2.44131		7.16402	4.30915	3.40278	5.5557	3.45726	1.64275	2.7347	1.70811	1.41025	1.94384
2	2.375	3.33333	3.11111	3.9	7.77778	0.484123	0.942809	0.31427	1.81384	2.97313		5.39881	3.17083	4.7125	6.23545	3.375	1.46755	2.68925	2.97172	3.12812	1.17712
1	1	0	3.1	1.88889	5.77778	0	0	1.3	0.993808	2.57241		3.9375	4.51042	3.95556	4.80208	5.1875	2.12776	2.85969	1.29474	2.97889	1.92638

## Sheet: S5 Table
S5 Table. The results of SFN-SSC (Algorithm 3) for N = 1000, K = 0.1N/W, pactive = 0.5. Left: the peak number of infection cases per week for 100 weeks (left). Right: and the average timing, i.e., the average number of weeks after the beginning of the simulated spreading, of all infection cases (denser red color of cells indicates the cells in denser red color show the larger values in each colum…
	The peak of the number of infection cases per week					(standard deviation for 10 cycles)						The average timing of infection					(standard deviation for 10 cycles)
	m0= 1	2	4	6	8	1	2	4	6	8		m0= 1	2	4	6	8	1	2	4	6	8
W=20	33	144	229.875	262.778	302.667	13.2497	11.7284	23.9554	22.2999	63.2947		11.5552	11.8601	6.19239	7.88176	5.92435	8.29851	2.85876	0.903529	5.00381	1.05258
19	27.2222	153.444	218.5	281.5	271.125	10.9522	23.0078	25.4961	49.5747	67.5304		6.7913	10.8678	7.43998	7.02449	6.06828	4.44605	2.46713	2.56031	1.80679	0.513258
18	30.3	169.889	219.143	259.556	255.333	12.9619	20.2344	22.9996	51.0122	35.6152		8.02815	9.87767	7.65431	6.44777	5.85959	6.21453	1.15206	2.15217	1.26124	0.698407
17	19.75	151.1	236.667	249.125	223.286	7.70957	16.6099	25.0954	51.3358	18.8582		6.29103	9.89433	7.62985	6.36172	6.76503	6.04454	1.10791	0.859975	1.55856	1.02019
16	16.5556	132.6	207.625	226.778	145.4	6.51683	13.0629	19.2415	32.5159	40.277		7.82232	10.9938	7.59032	6.88277	8.41349	4.65755	1.29483	2.03908	0.704113	1.84917
15	15.2222	143.625	211.5	229.25	55.5556	2.97313	28.3326	22.9347	24.7626	25.8419		5.27724	11.2724	7.38534	8.35734	30.7435	2.31906	1.81671	0.911587	2.21804	7.79997
14	16.6667	142.6	227	206.444	19.375	5.51765	17.6136	37.5133	36.4817	3.15981		6.66271	11.3383	9.20298	6.29847	36.9596	5.91488	1.81129	3.19729	0.968387	8.73952
13	20.3333	141.625	204.111	205.556	36.625	7.43864	18.5805	16.7096	27.6892	19.1699		10.9451	12.2878	7.86335	8.39667	38.2231	5.8642	3.67519	1.40101	2.20292	12.8239
12	18.7778	127.5	193.111	115.3	37.875	7.68516	8.51176	10.6817	24.046	21.6011		8.18791	13.6145	10.0963	11.0588	38.9153	5.43995	4.10718	2.28221	1.90107	6.42629
11	15.4	121.8	199.5	54.9	28.75	3.92938	11.9817	16.2096	36.2393	11.4755		8.69292	11.9801	8.4132	26.9347	31.9297	3.89233	1.4451	1.41474	11.0286	12.9755
10	14.875	124	184.1	39	24.5556	5.46437	14.7648	17.1665	21.8804	9.25096		8.05493	13.9444	9.47885	24.6831	34.2449	4.09865	3.79349	1.81661	12.572	11.3674
9	11.1111	121.667	160.111	26.4286	12.125	3.81356	14.3914	28.9115	10.9265	3.65505		6.60135	13.9322	9.44739	24.7134	10.9698	3.69206	1.83298	1.20468	11.1745	8.26143
8	10.75	112.111	112.4	14.125	12.8	3.38194	19.6776	22.01	5.2782	3.995		9.08605	16.3018	11.5394	34.5204	2.98704	5.35239	3.34644	1.74324	13.6268	1.2929
7	7.875	102	35.7778	17.8889	6.6	1.36359	13.069	16.0885	6.29717	2.498		6.82599	14.8777	13.1103	21.9339	4.3254	4.53838	2.54604	4.17573	14.8146	1.5219
6	6.4	92.3	13.3333	8.8	6.11111	2.8	9.82904	7.48331	3.37046	1.96889		6.08324	16.6436	15.9549	3.80105	4.82161	3.87634	2.92738	6.34205	1.53609	1.15714
5	6	73.8	9.66667	3.625	6.1	2.3094	8.73842	5.59762	0.695971	2.38537		8.63498	23.6287	7.96813	4.67143	5.19907	3.21604	8.59529	4.23225	2.1552	1.86905
4	4.16667	48.7	5.25	3.88889	4.75	1.34371	3.63456	1.19896	1.09994	1.85405		5.49333	29.369	3.58256	4.41667	5.39307	4.34973	2.00357	1.50384	1.13141	1.96307
3	3	3.5	3.1	3.55556	4	1.65831	2.12132	1.22066	0.831479	1.48324		4.61169	12.1032	3.83519	5.4955	5.4	1.81574	2.68406	1.83768	2.85247	2.19482
2	2.33333	2.75	2.55556	2.66667	3.77778	1.05409	1.08972	0.955814	0.942809	1.31468		4.52798	3.01905	5.71071	5.68254	4.86048	2.27829	1.65442	3.16207	3.02114	1.68484
1	1.14286	0	1.5	1.85714	2.125	0.349927	0	0.763763	0.832993	1.53603		3.33333	3.39815	3.12	6.17347	6.4494	1.57233	2.18503	3.33131	4.4091	3.23619

## Sheet: S6 Table
S6 Table. The results of SFN-SSC (Algorithm 3) for N = 10000, K = 0.1N/W, pactive = 0.5. Left: the peak number of infection cases per week for 100 weeks (left). Right: and the average timing, i.e., the average number of weeks after the beginning of the simulated spreading, of all infection cases (denser red color of cells indicates the cells in denser red color show the larger values in each colu…
	The peak of the number of infection cases per week					(standard deviation for 10 cycles)						The average timing of infection					(standard deviation for 10 cycles)
	m0= 1	2	4	6	8	1	2	4	6	8		m0= 1	2	4	6	8	1	2	4	6	8
W=20	31.5556	1197.14	1975.3	2631.2	2598.22	15.9242	77.418	142.13	185.965	198.15		10.5421	16.397	10.661	9.33653	8.00286	8.82986	2.42462	2.88579	2.13739	1.29842
19	27.75	1254.9	1963	2600.11	2560.38	14.7373	46.7706	94.914	299.112	352.315		12.5127	17.9077	10.7313	9.15992	7.44342	9.28154	2.20139	1.16943	0.980316	0.339717
18	23.875	1198.89	2067	2449.62	2403	11.72	99.9004	148.827	193.3	405.028		9.55754	16.3769	10.8409	8.65275	9.51677	5.87894	1.88771	2.02258	1.4306	3.15204
17	27.5	1172.56	1946.11	2486.2	2029.3	27.5	60.6632	105.266	193.503	347.754		10.9883	17.9205	11.2283	10.0507	10.4422	5.70398	5.12883	2.90892	2.49218	3.18201
16	22.125	1170.9	1960.4	2387.22	1450.7	12.2519	71.6581	97.6066	139.377	331.475		10.6964	17.7773	11.4212	9.45815	10.8588	7.31827	1.74149	1.54867	1.14111	2.05653
15	20	1222.2	1924.89	2365.6	648.889	9.62635	97.0925	71.4585	131.849	357.896		7.06432	18.3117	12.5648	9.16305	21.471	3.93809	2.35851	3.18691	1.48527	12.2324
14	20	1166.44	1938	2124.33	198.222	7.5	35.3588	147.179	251.484	252.434		7.22162	18.0128	11.1982	10.9684	28.2415	4.03754	2.55882	2.1796	2.76062	19.3622
13	15.6	1139.89	1894.33	2199.75	138	8.32106	62.3225	75.3864	194.055	176.844		6.46759	18.4956	11.4919	10.5431	34.5673	6.193	1.89916	2.1372	1.41417	12.8725
12	20.7	1064.25	1818.7	1281	179.714	9.53992	46.6523	70.9775	398.213	171.856		11.0163	19.9076	11.9555	12.3777	28.0992	5.22496	2.7195	1.15131	1.91678	12.9828
11	15	1087.89	1743.5	412.222	98.7778	5.27257	70.9717	184.484	287.673	139.154		8.83104	22.8536	13.5778	24.4726	32.7276	5.93671	4.13347	2.66988	15.238	11.2165
10	12.125	1060.78	1862.38	107.125	126.556	5.64441	58.5961	64.4766	165.944	118.469		7.91917	20.1893	12.9667	29.0664	25.9284	5.37756	2.21176	2.04224	14.3737	14.9591
9	13.1	1011.62	1640.88	120.889	63.25	4.1821	52.9338	116.76	145.904	69.0412		9.32871	21.1348	15.3138	27.7876	29.9841	2.11963	2.60649	2.24801	15.4328	13.5831
8	9.75	979.143	1064.57	85.6	11.6667	3.59687	38.0429	263.575	110.689	3.3665		8.2218	21.4923	17.0379	24.4829	4.02862	5.47968	2.81413	3.04673	17.7758	2.46256
7	6.44444	886.125	49.75	53	5.66667	1.34256	39.3619	101.808	65.9754	1.69967		7.81933	24.123	20.592	26.7182	3.96131	6.1798	2.49198	9.77239	12.5031	2.32762
6	5.44444	800.3	76.7778	10.8889	7.2	2.54345	32.2306	98.888	2.99794	2.82135		6.98661	26.7143	18.2769	2.89372	4.45389	2.72482	3.36062	11.0127	1.43055	1.22549
5	6.6	673.2	65.25	4.375	5.75	2.57682	27.5311	45.2099	1.31696	2.63391		11.7716	30.8293	17.739	5.7619	4.28676	4.38416	3.05444	6.81137	2.5291	1.8345
4	4.4	452.25	4.5	4	4.9	1.35647	70.9502	1.22474	1.30931	1.51327		7.05875	41.6037	4.62152	M	4.73485	3.74712	5.83226	2.72091	3.94284	1.72401
3	3.44444	3.9	3.14286	2.85714	4	1.34256	1.3	1.45686	0.989743	2.28035		5.1875	16.2146	5.51389	7.56169	5.60926	3.31211	8.34926	3.63796	3.26397	2.7459
2	2.11111	2.4	2.4	2.11111	3.88889	0.737028	0.663325	0.489898	0.87489	1.72848		5.025	3.51481	5.38272	5.78472	7.00243	2.06598	1.3777	4.07112	4.96129	3.75978
1	1	0	1.8	1.66667	3	0	0	0.748331	0.816497	1.61245		2.6875	3.83333	4.62	6.775	5.80181	2.30404	2.27031	1.86805	4.30925	3.4792

## Sheet: S7 Table
S7 Table. The results of SFN-SSC (Algorithm 3) for N = 1000, K = 0.1N/W, pactive = 1.0. Left: the peak number of infection cases per week for 100 weeks (left). Right: and the average timing, i.e., the average number of weeks after the beginning of the simulated spreading, of all infection cases (denser red color of cells indicates the cells in denser red color show the larger values in each colum…
	The peak of the number of infection cases per week					(standard deviation for 10 cycles)						The average timing of infection					(standard deviation for 10 cycles)
	m0= 1	2	4	6	8	1	2	4	6	8		m0= 1	2	4	6	8	1	2	4	6	8
W=20	31.2222	193	329.222	293.5	389.333	14.7857	18.3902	29.6152	28.4077	54.6219		10.0317	8.72845	6.86661	6.36323	4.62525	4.21656	1.78112	3.66383	1.40854	0.947401
19	22	216.889	302.125	273.2	347.429	9.24962	39.295	67.8775	33.0781	66.3731		6.42033	12.1637	6.144	7.67724	5.38506	2.34276	6.79683	1.32882	1.43604	0.934563
18	22.375	203.5	309	295.556	382.875	8.9154	26.2421	43.062	53.4813	90.0992		7.37497	9.75546	6.14529	6.63803	5.48111	6.36455	1.96201	1.28565	2.6172	1.77116
17	28.6	188.5	267.778	264.444	282.333	10.5849	35.2824	50.4288	46.0799	40.0583		7.0996	8.62468	6.35175	7.37826	6.63702	3.9935	1.38257	1.70768	4.44204	1.53971
16	19.625	179	255.778	231.75	206.143	12.6485	30.3095	55.6792	17.7746	70.2474		6.42554	9.28036	7.69065	7.97495	9.02555	4.509	1.30046	3.30071	1.83217	2.87735
15	13.75	161.3	267.667	263.667	67.7	4.11552	61.6912	39.8358	40.4804	32.7507		6.15744	8.63797	6.57548	7.18362	31.2437	3.13729	2.63549	0.926194	2.47083	9.16007
14	19.2	172.5	290	246.25	52.2222	10.4862	19.78	49.0163	30.1735	30.7021		8.5603	10.0508	9.17724	6.25964	36.4873	6.93104	1.70645	3.87889	0.654889	6.53556
13	15.6667	171.667	263.222	206.556	39.8571	6.28932	38.6379	46.4777	43.5	25.4189		6.26782	9.25258	7.11147	7.0759	34.7981	3.7074	1.41823	1.59276	1.87035	11.6427
12	12	163.7	260.9	139.333	45.8889	2.67261	24.6497	47.8967	27.8648	30.1678		5.95835	9.69557	7.6601	9.6136	35.1211	3.31754	1.6397	1.2267	3.21763	12.3442
11	11.7778	160.111	247.333	53	41.3333	6.49406	21.4654	41.2176	23.7108	23.5655		6.35854	11.5295	7.48647	28.4967	30.6638	3.42454	2.35792	2.15702	11.4807	13.401
10	15.7143	141.667	226.1	29.25	28.4	7.08548	16.5328	29.4226	21.9986	10.8093		11.4142	14.6216	7.20597	28.7612	34.8519	6.26532	4.20114	0.555332	14.5915	9.01596
9	8.5	141.889	222	29.125	18	3.90512	10.9691	43.2538	16.959	15.9025		4.83929	13.4223	8.18612	24.7415	9.50659	2.86118	3.49354	1.67605	7.73229	7.01316
8	8.88889	126.444	141	20.7778	15.2	4.14848	14.6827	56.7294	10.4433	4.74974		7.30914	12.996	13.4238	33.2887	3.0037	3.12528	3.02636	5.91409	12.85	2.08021
7	9	121.875	36.9	12.6667	9.9	3.01846	14.5983	23.2527	5.16398	3.36006		8.21482	12.155	12.8955	26.5964	4.55556	5.88141	1.93219	3.48768	11.2726	3.43877
6	8.5	110	11.3333	9.2	8.77778	2.37697	8.98146	5.84998	2.18174	2.52885		8.24477	16.5214	17.0657	3.07071	2.86058	4.43333	3.18457	7.80768	1.52674	0.778059
5	6	94.75	9.1	4.2	8.44444	2.44949	9.107	7.06329	0.87178	1.83249		5.79856	16.0641	10.4557	4.92593	2.7412	2.44062	2.37445	7.62967	3.29019	1.44347
4	4.875	60.75	6.625	4.8	7.88889	1.36359	9.95929	1.79844	1.72047	1.91163		6.95619	27.3688	2.6141	4.30434	2.55114	3.19214	6.15402	1.47806	1.61884	0.739401
3	4.14286	4.5	5	3.22222	7.7	1.45686	1.32288	1.63299	1.13312	1.18743		6.43725	8.86565	3.40972	4.8151	4.35556	3.20538	5.61438	1.16632	1.73122	1.64713
2	2	2.625	3.77778	2.875	7.7	0.471405	0.992157	1.13312	0.780625	2.83019		5.39965	2.85714	2.9	4.6617	2.96689	1.91503	1.70682	1.35739	1.68612	1.15418
1	1.125	0	3.1	1.6	7	0.330719	0	1.04403	0.8	2.26078		3.28571	5.33333	4.57778	4.40139	4.79861	0.920293	3.98696	3.82761	3.199	4.22224

## Sheet: S8 Table
S8 Table. The results of SFN-SSC (Algorithm 3) for N = 10000, K = 0.1N/W, pactive = 1.0. Left: the peak number of infection cases per week for 100 weeks (left). Right: and the average timing, i.e., the average number of weeks after the beginning of the simulated spreading, of all infection cases (denser red color of cells indicates the cells in denser red color show the larger values in each colu…
	The peak of the number of infection cases per week					(standard deviation for 10 cycles)						The average timing of infection					(standard deviation for 10 cycles)
	m0= 1	2	4	6	8	1	2	4	6	8		m0= 1	2	4	6	8	1	2	4	6	8
W=20	23.5714	1508.88	2602.5	2551	4040.67	4.46757	63.6562	281.025	335.34	559.576		8.54715	14.7757	9.73555	8.3481	7.17555	3.07786	4.1342	1.11032	0.551005	0.919762
19	27.5	1491.6	2799.56	2349.33	3629.75	8.96939	114.102	270.894	248.867	656.501		8.17851	14.3257	9.3855	8.18585	7.15593	7.1895	2.3613	1.98197	0.906974	0.780322
18	29.5556	1468	2591.5	2508.12	2751.62	10.5632	85.2526	267.987	138.264	764.843		9.85218	14.0344	9.5097	10.2253	9.97697	4.44236	1.71561	1.08497	2.53159	2.90483
17	33.8	1528	2388.3	2445.5	2639.62	33.8	125.328	223.778	259.671	572.671		10.715	12.7492	10.061	9.85729	8.98081	7.74056	1.04612	0.871633	1.70297	2.06448
16	21	1485.56	2381.11	2520.44	1995.33	7.7603	86.7988	190.259	179.42	646.565		7.55465	14.5902	9.3675	8.7529	10.115	4.85492	2.55271	1.78075	1.08307	3.91345
15	23.6667	1473.86	2396.3	2324	881.125	8.17856	72.4893	251.529	336.996	383.145		10.571	15.6521	9.97396	9.41688	18.9132	5.60618	1.71119	2.49916	1.47668	12.792
14	16.375	1389.33	2503.25	2205.22	511.625	9.70744	107.548	181.608	312.879	388.653		9.31365	16.5662	11.8373	9.70382	23.4055	3.91526	2.62544	3.33511	0.940291	13.5282
13	17	1377.43	2296.2	1943.62	240.889	6.08276	104.798	228.282	354.487	308.974		9.58659	15.3299	11.7843	10.8703	31.6007	5.25602	1.46564	4.82133	2.49939	17.1875
12	19.625	1357.71	2304	1550.89	187.111	8.61594	107.287	226.547	329.402	231.238		10.1871	15.2658	9.81655	11.9397	40.339	7.33709	2.4453	1.16202	2.94034	11.0164
11	13.4286	1281	1938.62	273	31	8.39825	36.7151	138.258	288.965	6.0663		7.56621	16.5685	10.5683	26.8794	43.1164	2.36731	2.29261	2.08319	13.1485	6.19863
10	11.25	1219.14	2052.2	85.6	143.5	2.68095	26.9254	148.603	144.59	153.734		9.96861	15.9429	10.2344	30.07	36.4841	3.42179	1.29818	1.19214	12.7067	9.73657
9	13.25	1189.62	1904.1	47.8889	59	6.75925	42.8046	218.597	91.3582	68.2674		8.53	19.8868	11.5831	30.7747	31.8152	4.58171	5.51329	1.67546	15.0209	11.7111
8	8.88889	1145.89	1309.3	83	15.2222	3.63454	37.3793	482.335	95.5673	5.00617		5.10461	18.0467	14.3801	24.7079	1.79583	2.39146	2.6772	3.04988	12.7606	0.771081
7	10.5556	1052.12	230.143	15.875	8.33333	3.86181	50.0211	255.984	2.42061	2.4037		6.82594	21.217	11.7314	26.8916	4.39732	3.00153	2.45996	2.97542	10.5227	4.32355
6	4.42857	942.429	163	8.375	7.71429	1.91663	37.0052	136.803	2.54644	0.451754		6.41222	22.0913	13.9077	2.12987	4.26282	2.09164	3.34914	2.78454	1.03408	1.82715
5	5.25	827.222	7.55556	4.5	10.2857	2.68095	33.4922	2.36225	1.11803	2.60298		4.78211	26.0707	6.8782	4.04444	2.96674	2.21639	5.72175	2.24249	1.33904	0.902077
4	4.125	562.444	6	4.5	9	1.83286	38.4855	2.34521	1.43178	2.39792		5.08214	36.1745	4.47484	M	4.01948	3.91724	3.97993	3.77106	1.67869	3.07423
3	3.11111	5.11111	3.57143	4.28571	6.8	0.737028	3.89998	0.494872	0.699854	2.22711		7.24502	13.4298	3.625	6.47738	3.75	5.39026	17.9882	1.16244	2.06405	2.0199
2	2	3	3.55556	3	6.88889	0.894427	0.774597	1.16534	1.32288	1.85259		5.05278	2.01852	2.91111	3.65672	4.70455	2.57877	1.06517	1.08264	1.61221	2.2355
1	1	0	3.11111	2.22222	4.25	0	0	0.87489	1.31468	3.26917		2.8125	3.27778	5.14062	4.20833	5.49008	1.76666	2.46988	3.8941	1.86246	4.66368

## Sheet: S9 Table
S9 Table. The results of SFN-SC (Algorithm 2) for N = 1000, K = 1, pactive = 0.5. Left: the peak number of infection cases per week for 100 weeks (left). Right: and the average timing, i.e., the average number of weeks after the beginning of the simulated spreading, of all infection cases (denser red color of cells indicates the cells in denser red color show the larger values in each column).
	The peak of the number of infection cases per week					(standard deviation for 10 cycles)						The average timing of infection					(standard deviation for 10 cycles)
	m0= 1	2	4	6	8	1	2	4	6	8		m0= 1	2	4	6	8	1	2	4	6	8
W=20	33.25	166	227.875	266.125	304.111	9.45714	38.2361	26.7275	53.3466	56.1772		6.88054	11.7728	7.91996	6.82928	6.51791	4.99879	2.61376	1.77265	2.29631	2.23589
19	26.3333	156.75	218.429	265.8	245.286	16.2481	22.3705	16.569	31.9931	47.6766		8.07811	10.8948	6.88043	6.60966	7.48764	7.83284	1.70025	0.748827	1.35905	2.18436
18	26.1	132.75	235.9	238.556	237.25	12.4776	13.3487	36.7245	36.8634	53.9763		10.379	11.8592	7.97562	7.2138	8.59476	5.3473	1.79223	0.899013	3.30435	3.16225
17	24.3	145.75	226.571	255.111	155.8	11.145	13.5716	23.3352	44.9999	34.9537		7.7244	10.1222	7.23347	6.99065	9.10276	4.71731	1.35993	1.04153	1.49011	2.47613
16	21.25	142.778	223.8	219.25	37.25	6.45659	25.4505	31.9149	33.7704	7.61167		7.92247	12.2566	9.27377	8.02677	32.7979	5.03885	2.87072	2.3709	1.17224	8.01908
15	17.5	143.125	216.667	221.889	17.375	7.55315	17.6454	34.6314	28.6412	5.36045		6.37363	12.735	7.02117	8.23124	40.0088	3.25458	2.61106	0.767488	2.80905	15.8214
14	24.25	136.7	216.556	215.9	19.75	8.3179	21.6428	25.7773	37.6203	6.03635		9.80017	12.2298	13.2926	7.26008	37.6714	5.00705	2.92432	7.30098	1.13163	7.23229
13	19.4286	135.9	203.111	153.3	18.5	4.77664	9.59635	19.8351	23.2338	5.40833		9.61859	13.1546	8.35095	8.93721	40.7077	5.40086	2.02465	1.53968	2.53585	2.75044
12	20.1111	129	212.889	30.8889	14.7778	6.72383	19.0132	27.27	8.65954	4.91659		7.84167	11.5403	7.74574	39.514	25.9045	4.7351	1.76313	1.17258	4.70273	10.3247
11	16.3	134.556	186.25	12.7143	11	7.44379	22.8576	17.2826	3.61403	3.77124		11.4206	11.2942	9.08861	23.8052	27.3598	9.75961	0.439558	1.16294	11.0542	15.5618
10	10.8571	120.889	167.889	10	12.9	3.22617	18.9821	18.0027	2.62467	4.22966		7.13651	13.4031	8.80373	23.9354	12.913	3.62746	1.74641	0.869596	12.6328	5.30523
9	10.6667	117	142.875	13.3333	9.6	4.8074	13.2162	17.3164	4.44722	1.74356		7.363	14.2732	13.4464	19.4888	6.54486	6.10044	1.76521	5.69687	7.55198	3.42415
8	19	105.2	18.4286	7.66667	8.625	6.78233	9.22822	4.2714	1.37437	2.82566		15.4436	17.1485	39.4333	7.40429	1.88393	5.38793	5.06387	10.0833	6.71306	0.696314
7	9.44444	105.3	8	9	8.1	3.05909	12.8922	2.82843	3.39935	2.38537		8.00005	19.4418	17.1192	8.02083	2.00794	3.94855	3.78412	11.4392	2.77074	0.974414
6	9.11111	90.8889	5.6	7.33333	6.44444	4.38291	14.6776	1.28062	2.86744	1.89215		8.36069	17.9431	13.9526	2.26042	1.67708	8.175	2.82549	10.6787	1.01502	0.784438
5	5.875	71.8889	6	4.66667	5	1.76334	6.70728	1.34164	0.666667	1.05409		9.9256	21.013	10.0965	2.725	2.5875	5.02382	4.58826	3.31872	1.83899	1.853
4	3.2	5.3	4.88889	4.33333	4.5	1.32665	1.73494	1.44871	1.24722	1.20416		5.39202	16.4818	2.21875	2.175	2.19444	3.10444	8.71935	1.17385	1.37295	1.61171
3	3.25	2.8	3.55556	3	2.75	1.08972	0.748331	1.06574	0.471405	0.661438		5.74898	7.37164	3.04167	2.07407	2.47619	3.6645	4.82739	1.47373	1.34052	1.01351
2	2	2.2	1.77778	2	2	0.774597	0.4	0.41574	0.5	0.5		7.07186	2.27778	3.09375	2.96429	1.67857	4.48438	1.74581	1.0602	1.13726	0.578086
1	1.2	0	1.11111	1.22222	1.11111	0.4	0	0.31427	0.41574	0.31427		1.94444	2.83333	3	2.4375	2.625	0.895806	3.05505	1.63936	1.68518	1.79844

## Sheet: S10 Table
S10 Table. The results of SFN-SC (Algorithm 2) for N = 10000, K = 1, pactive = 0.5. Left: the peak number of infection cases per week for 100 weeks (left). Right: and the average timing, i.e., the average number of weeks after the beginning of the simulated spreading, of all infection cases (denser red color of cells indicates the cells in denser red color show the larger values in each column).
	The peak of the number of infection cases per week					(standard deviation for 10 cycles)						The average timing of infection					(standard deviation for 10 cycles)
	m0= 1	2	4	6	8	1	2	4	6	8	delays	m0= 1	2	4	6	8	1	2	4	6	8
W=20	22.6667	1175.6	2002.75	2627	2619.89	12.8798	63.4684	64.9764	145.059	262.274		8.63564	15.6502	12.4628	9.87898	8.71783	3.34259	2.12465	2.54334	1.14177	2.17046
19	26.6667	1198	2027.5	2444.22	2255	15.2898	93.0315	110.858	236.808	429.149		10.1952	18.3268	11.3681	9.05749	8.68205	6.66596	3.40623	2.39491	0.898005	1.21737
18	29.6667	1224.67	2017	2419.11	2127.8	15.0997	67.4059	126.76	108.571	238.626		10.4577	15.6703	10.4057	9.65516	9.32803	5.34508	1.89217	1.02408	1.93424	1.91031
17	26.7778	1202.33	1935.62	2424	1595.2	26.7778	49.7326	130.208	239.885	399.14		9.78149	17.4959	10.7495	9.22807	12.4288	6.85566	4.18078	1.21204	1.24007	6.15795
16	25.3333	1181.12	1973.7	2338.38	41.1111	13.1909	77.8242	90.7998	235.623	9.25496		6.18912	16.5099	11.4498	11.1967	49.8919	4.3552	2.29396	1.47161	1.27378	1.13079
15	22.5	1165.71	2007.75	2104.5	16.6	11.7473	87.8045	140.607	162.316	2.8		10.3065	18.1293	11.8547	11.7697	45.5296	6.51662	3.21127	0.736877	3.30842	4.54888
14	20.5556	1153.38	1957.3	1963.75	18.4444	9.79922	94.4324	108.712	325.129	5.59982		7.57811	17.0133	11.489	10.0762	36.3619	4.78154	1.45832	0.791257	1.22022	9.31769
13	15.5556	1143.1	1781.5	1636.56	15.5	13.7849	33.4319	64.3972	292.697	4.22493		8.02829	16.4611	10.7672	12.7136	40.0321	5.19362	2.42995	0.938856	3.34359	8.70074
12	19.6667	1110.22	1866.22	30.2857	13.1111	8.28654	64.9577	130.058	5.14682	1.36987		7.32412	19.604	12.0981	50.5033	29.502	4.27066	3.29636	1.87116	1.9452	11.2952
11	12.1	1083.1	1799.5	13.1	12.6667	4.86724	73.3136	128.196	3.44819	4.24264		6.86717	20.0162	12.1229	36.9276	25.6506	4.26271	3.03324	1.01043	7.22598	11.7107
10	11	1049.5	1662.56	15	12.125	5.24934	53.0042	162.672	4.20883	4.25551		6.09279	19.8151	15.7266	27.4186	9.38009	4.6504	2.48728	3.96283	8.27024	6.50314
9	11.3	988.7	1332	10.1	9.44444	5.17784	42.1214	261.384	3.08058	2.83279		5.58896	23.1871	16.6469	20.4567	12.0724	4.98603	4.52161	4.25277	9.01675	5.35679
8	12.1111	947.889	17.6667	9.11111	9.5	6.72383	37.0568	4.42217	2.60104	3.24037		11.7654	23.5158	38.0009	13.7141	2.02679	5.32902	4.18228	6.07142	6.65481	1.01267
7	11.4444	889.125	7	6.4	6.875	7.76189	31.9744	0.5	1.74356	0.330719		12.1687	22.0791	14.637	6.55507	2.97959	11.1828	1.06066	7.11998	5.81573	2.13663
6	9.33333	821.333	7.5	5.33333	5.71429	3.68179	21.1082	2.82843	0.942809	0.451754		8.48963	27.9377	10.8705	2.4375	1.36111	5.28421	3.90943	5.80048	1.85018	0.596414
5	6.8	680.222	5	4.66667	5.1	2.71293	20.3622	1.19523	0.471405	2.07123		9.28327	30.6583	9.44377	1.9125	2.46667	7.69497	2.44908	4.52888	0.581888	1.13137
4	3.7	5.42857	3.57143	4	4.25	1.55242	1.4983	0.728431	1.05409	1.63936		5.36924	17.9955	2.625	M	2.30357	3.44544	5.67151	1.07771	1.17416	1.11775
3	3	3.33333	3	3.3	2.875	1.1547	1.05409	1.22474	1.48661	0.599479		7.76	4.21684	2.5	3.37037	1.69048	2.30768	2.17496	1.10554	2.32774	0.607026
2	2.4	1.88889	1.625	1.8	2.125	0.663325	0.31427	0.484123	0.4	0.330719		6.18845	3.375	2.5625	4.27778	2.64286	1.73577	3.07713	1.23586	3.73319	1.86057
1	1	0	1	1	1	0	0	0	0	0		3.875	3	2.38889	4	3.05556	1.24373	1.50923	1.50514	4.08248	1.21208

[truncated: 6 more sheets: S11 Table, S12 Table, S13 Table, S14 Table, S15 Table, S16 Table]
